# Supplementary material for: Interleukin-3-Receptor-α in Triple-Negative Breast Cancer (TNBC): An Additional Novel Biomarker of TNBC Aggressiveness and a Therapeutic Target
Source: Cancers (Basel). 2022 Aug 13;14(16):3918. doi: 10.3390/cancers14163918 (PMC9406043; doi:10.3390/cancers14163918)
Supplement: Supplementary file 1 [file cancers-14-03918-s001.zip]

Archive with 1 entries (1 files):
- cancers-1792283-supplementary.pdf
